# Supplementary material for: Hydrogen Peroxide Is Involved in Methane-Alleviated Cadmium Toxicity in Alfalfa (Medicago sativa L.) Seedlings by Enhancing Cadmium Chelation onto Root Cell Walls
Source: Plants (Basel). 2024 Sep 21;13(18):2639. doi: 10.3390/plants13182639 (PMC11435170; doi:10.3390/plants13182639)
Supplement: Supplementary file 1 [file plants-13-02639-s001.zip]

Archive with 1 entries (1 files):
- plants-3159759-supplementary.pdf
